# Supplementary material for: Neurocognitive outcomes after treatment of unruptured anterior communicating artery aneurysms – a systematic review
Source: Neurosurg Rev. 2026 Jul 31;49(1):500. doi: 10.1007/s10143-026-04423-6 (PMC13424562; doi:10.1007/s10143-026-04423-6)
Supplement: Supplementary file 1 — Supplementary Material 1 (XLSX 12.1 KB) [file 10143_2026_4423_MOESM1_ESM.xlsx]

## Sheet: Sheet1
Study Number	Study Name	Authors	Year of Publication	NOS Selection Score	NOS Comparibility Score	NOS Outcome score	NOS Overall Score	NOS Subjective grade
1	Neuropsychological Evaluation and Cerebral Blood Flow Study of 30 Patients with Unruptured Cerebral Aneurysms Before and After Surgery	Fukunaga et al.	1999	3	0	2	5	Moderate
2	Importance of neuropsychological evaluation after surgery in patients with unruptured cerebral aneurysms	Ohue et al.	2003	2	0	2	4	Moderate
3	Long-term behavioral and cognitive outcomes following clipping for incidental unruptured intracranial aneurysms	Pereira-Filho et al.	2014	3	1	3	7	Good
4	Subtle structural change demonstrated on T2-weighted images after clipping of unruptured intracranial aneurysm: negative effects on cognitive performance	Inoue et al.	2014	3	2	3	8	Good
5	Does a craniotomy for treatment of unruptured aneurysm affect cognitive function?	Shibahashi et al.	2014	3	1	2	6	Moderate
6	Effects of preventive surgery for unruptured intracranial aneurysms on attention, executive function, learning and memory: a prospective cohort study	Chung et al.	2016	3	1	3	7	Good
7	Neuropsychological Changes in Patients Undergoing Treatment of Unruptured Intracranial Aneurysms	Caveney et al.	2018	4	2	3	9	Good
8	Visualization of “Subclinical Consequence” After Successful and Uneventful Surgical Intervention for Unruptured Cerebral Aneurysms	Kanazawa et al.	2025	4	0	2	6	Moderate
